# Supplementary material for: Role of ETS1 in the Transcriptional Network of Diffuse Large B Cell Lymphoma of the Activated B Cell-Like Type
Source: Cancers (Basel). 2020 Jul 15;12(7):1912. doi: 10.3390/cancers12071912 (PMC7409072; doi:10.3390/cancers12071912)
Supplement: Supplementary file 1 [file cancers-12-01912-s001.zip]

Archive with 3 entries (3 files):
- cancers-859985-Supplementary Materials.pdf
- Table S2.xlsx
- Table S3.xlsx
